# Supplementary material for: Impact of Metal Source Structure on the Electrocatalytic Properties of Polyacrylonitrile-Derived Co-N-Doped Oxygen Reduction Reaction Catalysts
Source: Nanomaterials (Basel). 2024 Nov 29;14(23):1924. doi: 10.3390/nano14231924 (PMC11643432; doi:10.3390/nano14231924)
Supplement: Supplementary file 1 [file nanomaterials-14-01924-s001.zip]

Archive with 1 entries (1 files):
- nanomaterials-3313126-supplementary.pdf
